# Supplementary material for: Eubacterium rectale Attenuates HSV-1 Induced Systemic Inflammation in Mice by Inhibiting CD83
Source: Front Immunol. 2021 Aug 31;12:712312. doi: 10.3389/fimmu.2021.712312 (PMC8438521; doi:10.3389/fimmu.2021.712312)
Supplement: Supplementary file 3 [file Table_2.xlsx]

## Sheet: Table legends
Supplementary Table Legends
Table ST2	Identification of the difference in gut microbiota between healthy normal and HSV-1 induced BD mice

## Sheet: Table ST2
Table ST2: Identification of the difference in gut microbiota between healthy normal and HSV-1 induced BD mice
A. Phylum identified in normal and BD symptomatic mice
Phylum	Normal mice (Mean±SD)	BD symptomatic mice (Mean±SD)	p-value
Actinobacteria	0.41 ± 0.22	0.42 ± 0.40	0.97
Bacteroidetes	45.73 ± 5.83	43.33 ± 15.22	0.7
Deferribacteres	0.08 ± 0.08	0.04 ± 0.08	0.31
Firmicutes	46.29 ± 4.44	49.62 ± 15.90	0.6
Proteobacteria	3.62 ± 4.66	3.15 ± 2.63	0.83
Verrucomicrobia	3.19 ± 3.54	1.94 ± 3.05	0.51
Tenericutes	0.002 ± 0.007	0.14 ± 0.14	0.02
Unassigned	0.57 ± 0.46	1.27 ± 0.93	0.1
B. Family identified in normal and BD symptomatic mice
Family	Normal mice (Mean±SD)	BD symptomatic mice (Mean±SD)	p-value
Akkermansiaceae	3.19 ± 3.54	1.94 ± 3.05	0.51
Bacteroidaceae	26.12 ± 11.88	5.22 ± 6.23	0.002
Bifidobacteriaceae	0.09 ± 0.24	0.12 ± 0.25	0.87
Clostridiaceae	1.36 ± 0.90	2.13 ± 2.30	0.43
Clostridiales_Family_XIII._Incertae_Sedis	0.41 ± 0.23	0.30 ± 0.35	0.54
Deferribacteraceae	0.08 ± 0.08	1.09 ± 1.57	0.11
Defluviitaleaceae	1.18 ± 0.65	1.39 ± 1.34	0.71
Eggerthellaceae	0.28 ± 0.09	0.101 ± 0.13	0.01
Erysipelotrichaceae	1.70 ± 1.40	3.59 ± 3.48	0.21
Eubacteriaceae	1.08 ± 0.74	0.48 ± 0.61	0.14
Lachnospiraceae	15.47 ± 9.69	14.69 ± 5.28	0.86
Lactobacillaceae	11.85 ± 7.10	11.47 ± 11.03	0.94
Oscillospiraceae	0.76 ± 0.52	1.22 ± 0.91	0.28
Peptococcaceae	0.62 ± 0.15	0.13 ± 0.23	0.0009
Peptostreptococcaceae	0.004 ± 0.007	0.23 ± 0.35	0.11
Porphyromonadaceae	18.80 ± 7.60	23.44 ± 7.46	0.29
Prevotellaceae	0.77 ± 2.05	8.60 ± 5.14	0.003
Rikenellaceae	0.001 ± 0.003	2.28 ± 1.56	0.002
Ruminococcaceae	7.41 ± 4.42	7.69 ± 6.34	0.92
Staphylococcaceae	1.03 ± 0.99	0.26 ± 0.40	0.1
Sutterellaceae	0.95 ± 0.81	0.39 ± 0.42	0.15
Unassigned	6.26 ± 5.57	6.55 ± 3.50	0.91
C. Genus identified in normal and BD symptomatic mice
Genus	Normal mice (Mean±SD)	BD symptomatic mice (Mean±SD)	p-value
Acetatifactor	0.37 ± 0.13	1.02 ± 0.80	0.05
Acetivibrio	0.23 ± 0.31	0.06 ± 0.10	0.24
Akkermansia	3.19 ± 3.54	1.94 ± 3.05	0.51
Alistipes	0.001 ± 0.003	2.08 ± 1.53	0.004
Allobaculum	0	0.86 ± 1.85	0.23
Alloprevotella	0.08 ± 0.21	2.70 ± 3.76	0.09
Anaerobacterium	0.56 ± 0.32	0.29 ± 0.27	0.13
Anaerocolumna	0.36 ± 0.38	0.24 ± 0.19	0.48
Anaerostipes	0.12 ± 0.11	0.2 ± 0.45	0.68
Anaerotruncus	0.45 ± 0.31	0	0.005
Bacteroides	26.12 ± 11.88	5.22 ± 6.23	0.002
Barnesiella	15.90 ± 6.29	17.54 ± 5.84	0.63
Bifidobacterium	0.09 ± 0.24	0.12 ± 0.25	0.87
Blautia	0.24 ± 0.21	0.54 ± 0.45	0.15
Butyricicoccus	0.16 ± 0.12	0	0.008
Candidatus_Arthromitus	1.10 ± 0.93	0.08 ± 0.14	0.02
Cellulosilyticum	0	0.31 ± 0.62	0.2
Clostridium	0.02 ± 0.01	1.57 ± 2.49	0.12
Coprobacillus	0.22 ± 0.20	0	0.02
Desulfovibrio	0	1.32 ± 1.27	0.01
Dorea	0.008 ± 0.01	0.01 ± 0.02	0.55
Eisenbergiella	0.14 ± 0.16	0.12 ± 0.11	0.84
Erysipelatoclostridium	0.92 ± 1.03	1.16 ± 2.25	0.8
Eubacterium	0.97 ± 1.03	0.45 ± 0.62	0.2
Flavonifractor	0.24 ± 0.31	0.41 ± 0.27	0.33
Helicobacter	0	1.25 ± 1.47	0.04
Intestinimonas	0.33 ± 0.23	0.46 ± 0.36	0.45
Lachnoclostridium	9.08 ± 3.99	8.98 ± 3.82	0.96
Lactobacillus	11.85 ± 7.10	11.47 ± 11.03	0.94
Marinilabilia	0	1.80 ± 2.55	0.08
Murimonas	0.43 ± 0.17	0.41 ± 0.62	0.92
Mucispirillum	0.08 ± 0.0.08	0	0.02
Odoribacter	0.001 ± 0.003	1.71 ± 1.40	0.007
Oscillibacter	0.76 ± 0.52	1.22 ± 0.91	0.28
Parabacteroides	1.39 ± 2.15	2.44 ± 1.68	0.35
Paraprevotella	0	0	NA
Parasutterella	0.95 ± 0.81	0.37 ± 0.41	0.14
Peptococcus	0.50 ± 0.22	0.09 ± 0.23	0.008
Porphyromonas	1.19 ± 2.05	2.8 ± 1.61	0.13
Prevotella	0.69 ± 1.84	5.90 ± 3.64	0.006
Pseudoflavonifractor	0.61 ± 0.54	0.91 ± 0.74	0.41
Romboutsia	0.001 ± 0.003	0.22 ± 0.34	0.11
Roseburia	0.63 ± 0.24	0.50 ± 0.21	0.33
Ruminiclostridium	2.90 ± 1.66	3.32 ± 4.34	0.81
Ruminococcus	2.75 ± 2.64	2.70 ± 2.88	0.97
Staphylococcus	1.03 ± 0.99	0	0.02
Turicibacter	0.001 ± 0.003	0.95 ± 1.43	0.1
Tyzzerella	0.65 ± 0.49	0.46 ± 0.33	0.45
Unassigned	9.38 ± 9.47	7.27 ± 3.42	0.61
Vallitalea	1.06 ± 0.61	1.48 ± 1.45	0.49
Vampirovibrio	0	0.38 ± 0.30	0.006
D. Species identified in normal and BD symptomatic mice
Species	Normal mice (Mean±SD)	BD symptomatic mice (Mean±SD)	p-value
[Clostridium]_aerotolerans	1.1014 ± 2.41	0.805 ± 1.07	0.78
[Clostridium]_aldenense	0.0129 ± 0.02	0.12 ± 0.14	0.06
[Clostridium]_asparagiforme	1.1814 ± 0.78	1.521667 ± 1.74	0.64
[Clostridium]_cellobioparum	0.72 ± 0.79	1.581667 ± 3.51	0.53
[Clostridium]_cocleatum	0.6357 ± 0.9	0.2266667 ± 0.52	0.35
[Clostridium]_lactatifermentans	0.5929 ± 0.48	0.39 ± 0.38	0.42
[Clostridium]_lavalense	0.1114 ± 0.11	0	0.03
[Clostridium]_polysaccharolyticum	0.0085714 ± 0.01	0.02666667 ± 0.04	0.31
[Clostridium]_populeti	0.3529 ± 0.26	0.2166667 ± 0.31	0.4
[Clostridium]_saccharolyticum	1.6357 ± 1.7	2.583333 ± 1.94	0.36
[Clostridium]_scindens	0.1014 ± 0.03	0.3716667 ± 0.3	0.03
[Clostridium]_viride	0.1343 ± 0.09	0.1933333 ± 0.06	0.2
[Clostridium]_xylanolyticum	0.0729 ± 0.03	0.105 ± 0.21	0.69
[Eubacterium]_dolichum	0.3443 ± 0.23	0.1783333 ± 0.31	0.29
[Eubacterium]_rectale	0.0014286 ± 0.003	0	0.37
[Eubacterium]_siraeum	0.1814 ± 0.08	0.225 ± 0.22	0.62
[Eubacterium]_sulci	0.2814 ± 0.16	0.025 ± 0.04	0.002
[Ruminococcus]_gnavus	0.21 ± 0.21	0.49 ± 0.46	0.17
Acetatifactor_muris	0.3714 ± 0.13	1.02 ± 0.8	0.05
Acetivibrio_ethanolgignens	0.2043 ± 0.32	0.06333333 ± 0.1	0.32
Akkermansia_muciniphila	3.1986 ± 3.54	1.945 ± 3.05	0.51
Alistipes_putredinis	0	0.4683333 ± 0.46	0.01
Alistipes_senegalensis	0	0.35 ± 0.43	0.05
Alistipes_shahii	0	0.07 ± 0.15	0.23
Allobaculum_stercoricanis	0	0.8633333 ± 1.85	0.23
Alloprevotella_rava	0.0829 ± 0.22	2.706667 ± 3.76	0.09
Anaerobacterium_chartisolvens	0.5671 ± 0.32	0.295 ± 0.28	0.13
Anaeroplasma_bactoclasticum	0	0.1066667 ± 0.12	0.03
Anaerocolumna_jejuensis	0.1343 ± 0.16	0.09 ± 0.17	0.63
Anaerostipes_butyraticus	0.1243 ± 0.11	0.1933333 ± 0.45	0.7
Anaerotruncus_colihominis	0.4514 ± 0.32	0.09333333 ± 0.14	0.02
Asaccharobacter_celatus	0.1329 ± 0.11	0	0.01
Bacteroides_acidifaciens	0	0.695 ± 0.8	0.04
Bacteroides_caccae	2.5814 ± 1.23	0.003333333 ± 0.01	0.003
Bacteroides_vulgatus	19.5829 ± 13.89	0.015 ± 0.03	0.005
Barnesiella_intestinihominis	15.7071 ± 6.21	14.67333 ± 6.08	0.76
Candidatus_Arthromitus_sp._SFB-mouse	1.1071 ± 0.93	0.08166666 ± 0.14	0.02
Clostridium_disporicum	0.0057143 ± 0.01	1.481667 ± 2.38	0.12
Eubacterium_coprostanoligenes	0.72 ± 0.76	0.275 ± 0.6	0.27
Eubacterium_xylanophilum	0.1557 ± 0.09	0.04333333 ± 0.07	0.02
Flavonifractor_plautii	0.2471 ± 0.31	0.415 ± 0.28	0.33
Helicobacter_ganmani	0	0.7016667 ± 0.99	0.08
Helicobacter_marmotae	0	0.5416667 ± 0.62	0.03
Intestinimonas_butyriciproducens	0.3329 ± 0.24	0.4633333 ± 0.36	0.45
Lactobacillus_intestinalis	3.6029 ± 3.14	2.168333 ± 2.17	0.36
Lactobacillus_johnsonii	3.2843 ± 3.11	1.648333 ± 1.62	0.27
Lactobacillus_reuteri	1.6657 ± 1.36	2.568333 ± 2.03	0.35
Murimonas_intestini	0.4371 ± 0.17	0.4133333 ± 0.62	0.92
Marinilabilia_salmonicolor	0	1.805 ± 2.55	0.08
Odoribacter_laneus	0	1.265 ± 1.24	0.01
Odoribacter_splanchnicus	0	0.4466667 ± 0.35	0.005
Oscillibacter_ruminantium	0.33 ± 0.35	0.3816667 ± 0.57	0.84
Papillibacter_cinnamivorans	0.0771 ± 0.06	0	0.01
Parabacteroides_distasonis	0.85 ± 2.24	2.13 ± 1.51	0.26
Parabacteroides_merdae	0	0.2283333 ± 0.28	0.04
Parabacteroides_goldsteinii	0.4543 ± 0.36	0	0.01
Parasutterella_excrementihominis	0.7057 ± 0.81	0.1916667 ± 0.25	0.16
Prevotella_loescheii	0.0386 ± 0.1	0.405 ± 0.33	0.01
Prevotella_shahii	0.01 ± 0.03	2.165 ± 2.75	0.06
Peptococcus_niger	0.5 ± 0.22	0.09833334 ± 0.23	0.008
Pseudobutyrivibrio_ruminis	0.1457 ± 0.32	0.6883333 ± 0.98	0.19
Pseudoflavonifractor_capillosus	0.61 ± 0.54	0.9116667 ± 0.75	0.41
Porphyromonas_catoniae	0	0.4483333 ± 0.43	0.01
Porphyromonas_pogonae	1.0657 ± 1.89	1.688333 ± 0.61	0.45
Roseburia_hominis	0.0014286 ± 0.003	0.045 ± 0.06	0.09
Roseburia_intestinalis	0.17 ± 0.1	0.02333333 ± 0.04	0.005
Ruminococcus_callidus	1.56 ± 1.77	1.59 ± 1.82	0.97
Ruminococcus_faecis	0.2143 ± 0.16	0.3366667 ± 0.31	0.29
Ruminococcus_flavefaciens	0.3357 ± 0.3	0.1716667 ± 0.27	0.32
Staphylococcus_cohnii	1.0057 ± 0.97	0.01666667 ± 0.04	0.03
Turicibacter_sanguinis	0.0014286 ± 0.003	0.95 ± 1.43	0.1
Vallitalea_pronyensis	0.9786 ± 0.56	1.413333 ± 1.46	0.47
Unassigned	17.9857 ± 7.23	21.83833 ± 6.05	0.32
